# Supplementary material for: Clinical Features of Severe Ovarian Hyperstimulation Syndrome with Hydrothorax
Source: J Clin Med. 2023 Sep 26;12(19):6210. doi: 10.3390/jcm12196210 (PMC10573803; doi:10.3390/jcm12196210)
Supplement: Supplementary file 1 [file jcm-12-06210-s001.zip]

Archive with 1 entries (1 files):
- jcm-2552779-supplementary.pdf
